# Supplementary material for: Gene-based microsatellites for cassava (Manihot esculenta Crantz): prevalence, polymorphisms, and cross-taxa utility
Source: BMC Plant Biol. 2009 Sep 11;9:118. doi: 10.1186/1471-2229-9-118 (PMC2758884; doi:10.1186/1471-2229-9-118)
Supplement: Additional file 1 — Features of new set of polymorphic EST-SSR markers developed. The data provided represent details of the new SSR markers e.g. marker name, primer sequence, PCR conditions, indication of perfect (P) or imperfect (I) repeat type, and expected product size. [file 1471-2229-9-118-S1.xls]

## Sheet: Sheet1
Additional file 1
Marker Name	Seq ID	Forward primer	Reverse primer	PCR conditions	P or I	Repeat Type	Exp Product Size (bp)
MeESSR1	C_CV01019A1G12.f1	tctggctttctctggagacg	cccagatgctctatggatgg	TD55; 3 mM MgCl2	I	GAA(AG)2A(AG)6C	196
MeESSR2	S_CV02016A1F08.f1	gtgcgtgggtttgttttctt	tgaaaagattgacctgcgtct	TD55	I	(AG)3AA(AG)4GA(AG)	245
MeESSR3	S_CV02027B1G01.f1	gggagtgagcaaacaccaat	tcctccacctcactcgactc	TD55	I	(AG)G(AG)3G(AG)	239
MeESSR4	C_CV01003B1B11.f1	gtggataaagcagcggacat	ccaacccaaatgaaatgaca	TD55	P	(AT)7	173
MeESSR5	C_CV01027B2D01.f1	gtaaccagcccagagtggaa	tgctttgcttaagtcgtgga	TD60	I	T(AT)4GT(AT)2	180
MeESSR6	C_CV01003B1B11.f1	gtggataaagcagcggacat	ccaacccaaatgaaatgaca	TD60	I	(AT)8GA(AT)	173
MeESSR7	C_CV01006A2H07.f1	gcaggacccatcttgttca	ttacagcaggacccaaaaca	TD60	I	T(AT)3TC(AT)3A	173
MeESSR8	C_CV01006B1A10.f1	attgaaattggcttccgtca	aacccccacaccgtacaata	TD60	I	TAC(AT)5T	166
MeESSR9	C_CV01008B2H01.f1	aaatgttgctcaggtgacga	cggctttcaaaaacccataa	TD60	I	T(AT)2T(AT)4	212
MeESSR10	C_CV01013B1D01.f1	tttttccctgctggcttaga	ttgcagcacccatactgaag	TD60	P	(AT)7	154
MeESSR11	C_CV01015B1A10.f1	cccaaggaataaagccaggt	gtttcagccgaagaaccagt	TD60	I	T(AT)3GT(AT)GT(AT)G	233
MeESSR12	C_CV02022B2G05.f2	ccgatcctttctccactgaa	taagcaactcatgggcagtg	TD60	P	(AT)6	232
MeESSR13	C_CV02026B1B01.f1	tcgaaagcataaccggaaac	catcccaagcaagagaggag	TD60	I	(AT)5TC(AT)	174
MeESSR14	C_CV02013A1E05.f1	gacgatgatgatgacgatgg	tttcccttcaggattcatgc	TD60	P	(AT)8	157
MeESSR15	S_CV02009A2D06.f1	ttcgcctttctcatagctcaa	atgcatctgcatgcctattt	TD55; 4 mM MgCl2	P	(AT)8	157
MeESSR16	S_CV01007B2C01.f1	catccttgttttgggcttgt	aggagatccgcttgggtaat	TD58; 4 mM MgCl2	I	(AT)2GT(AT)AC(AT)4	157
MeESSR17	S_CV01019A2E03.f1	ttccatgactctcgatgctg	cccaacaagggctgtacaat	TD60; 4 mM MgCl2	P	(AT)18	205
MeESSR18	S_CV01017B1A10.f1	ttagtggcatggatgcaaga	gcgacttgaacttccagaaa	TD55	P	(AT)8	173
MeESSR19	S_CV01003B2H03.f1	ttctcgtcggctcctttcta	ccccacttgatctgccttta	TD55	P	(AT)10	208
MeESSR20	S_CV01001X1E10.f1	aatgcttccatgcccttaat	cctgatgaaggcaaccagat	TD55	P	(AT)7	247
MeESSR21	C_CV01004A1G09.f1	atcttgggccatgacacttt	tctccatggaagccattagc	TD55	I	(CT)T(CT)TC(CT)4TG	241
MeESSR22	C_CV02007A2A05.f1	cgacgcattttacgttttcc	ccccctctcatgaattgaaa	TD55	I	(CT)C(CT)T(CT)3CC	183
MeESSR23	C_CV02004B2E07.f1	gctgaggttctgctggtttc	cggaggatttcactgaggac	TD55	I	TT(CT)4A(TC)3T	212
MeESSR24	S_CV01007B1A12.f1	ccgacatccctctcccttac	aaagcgaaggagtgagcaag	TD55	I	(CT)3CG(CT)CG(CT)2	179
MeESSR25	C_CV01012A2E04.f1	aatcgggaattcttgcagtg	cctccctcttgttgtctcca	TD60; 4 mM MgCl2	I	(CT)AA(CT)5C	238
MeESSR26	S_CV01022B1E04.f1	cggaaatgacgaaagaaagg	aattccaattccacccacac	TD60	P	(CT)10	247
MeESSR27	C_CV02013A1D03.f1	aaccgcaacaatgacctttc	cggtaaactcgaagctgagg	TD60	I	(CT)4T(CT)CC	224
MeESSR28	C_CV02020A2G02.f1	ttcgattcaagaaggtattcca	cctgaagtactcgcctgagc	TD55	P	(CT)12	190
MeESSR29	C_CV02015B1A10.f1	aattctagggtcgccgattt	tgccataataaaccaccttgg	TD55	P	(CT)11	150
MeESSR30	S_CV02006B1G09.f1	ttcctgctgatgaagcattg	agatgagctcggagacggta	TD55	P	(CT)12	201
MeESSR31	S_CV02007A1B11.f1	tctttctgcaacgaagaggaa	tgcagagaaacaggcaaaaa	TD60	P	(CT)7	169
MeESSR32	S_CV01019B1A09.f1	atgggttcatggtttccaga	cagtgaatttgcctccctgt	TD60	I	(CT)GG(CT)4TT(CT)2	228
MeESSR33	S_CV02017B1E03.f1	acgatcgctcatgcttctct	taaacaactcggcatcacca	TD58	I	T(CT)TT(CT)9C	201
MeESSR34	S_CV02017B2F08.f1	ccccaggtccacttctcttt	tcttaatctgttggccctctg	TD58	P	(CT)11	184
MeESSR35	S_CV02017B1E03.f1	acgatcgctcatgcttctct	taaacaactcggcatcacca	TD58	P	(CT)10	201
MeESSR36	S_CV02027B1B06.f1	tcgtgacgacattgcttctc	aacaacaacggcggagtaac	TD58	P	(CT)8	186
MeESSR37	S_CV02026B1H03.f1	gtggctaacatccctgcaat	catcgctcacgagcttttag	TD58	P	(CT)8	228
MeESSR38	C_CV01007B1A09.f1	cagcagtggcaaattcttga	aatcccaaaggcacacaaac	TD58	P	(TA)10	241
MeESSR39	C_CV01022A1B06.f1	tcgtcgtgtgagttgttttca	ggatcttggttgccgtagaa	TD55	P	(TA)8	181
MeESSR40	C_CV01012B1D09.f1	ggagggaaggaaagtgctaa	gcagtatcgcatacgctcaa	TD60	P	(TA)8	178
MeESSR41	C_CV01019A1G12.f1	tcatgaaccctgaaccctaaa	cccaaatcaagctaatctgtca	TD60	P	(TA)8	205
MeESSR42	C_CV01016A1H03.f1	cttgggggtctgggtctaat	tggcatcagaagaaccaatg	TD60	P	(TA)8	194
MeESSR43	C_CV02013A1E05.f1	gacgatgatgatgacgatgg	tttcccttcaggattcatgc	TD55	P	(TA)6	157
MeESSR44	S_CV02006B2A08.f1	agcattgcttccccaatatg	atttcctggtggttcaaacg	TD60	P	(TA)8	234
MeESSR45	S_CV02018B2D03.f1	acaagaatgcaaacgtgcag	ttagcacaccaacagcttgc	TD60	P	(TA)6	230
MeESSR46	S_CV02017B2C12.f1	tggtgaaatggagctgtgag	aacaattgcaagaggccaac	TD60	P	(TA)6	217
MeESSR47	S_CV02026A1A09.f1	accccggtttctcgtctaat	cccacctccatagagaacca	TD58	P	(TC)12	153
MeESSR48	C_CV02006A2A08.f1	gaagtcaccaaacgcctctc	tcaggaggagcttgacatcc	TD55; 4 mM MgCl2	I	(TC)7C	209
MeESSR49	C_CV02010A2G01.f1	accaacccctccgaaaat	gcatacaacgcctgtgaaga	TD55	I	(TC)8T(TC)AT	198
MeESSR50	S_CV02021B2E07.f1	tttttgtgcaggcatttgag	agcgatacacggaatcacct	TD55	P	(TC)10	205
MeESSR51	S_CV01027A2B09.f1	gaacgcttcaacggcataat	ttgacggaaaccctaaaacg	TD55	P	(TC)12	190
MeESSR52	C_CV02020B2H05.f1	tttccgtgtttaacagctttcat	attgcacacgcaaagaactg	TD55	P	(TC)7	167
MeESSR53	S_CV01007B1A12.f1	ccgacatccctctcccttac	aaagcgaaggagtgagcaag	TD60	I	(TC)5GC(TC)GG(TC)4	179
MeESSR54	C_CV02013A2B04.f1	gccctcagaatctctgttgc	aaagctcttgccttgagtgg	TD60	I	(TC)2T(TC)T(TC)4	229
MeESSR55	S_CV01024A2B09.f1	caatttcaatgccctccaat	tctccatgccaatttttgct	TD60	I	(TC)A(TC)6	180
MeESSR56	S_CV01012A1E11.f1	cccagaaaagaaaagaaaagaaaa	ttggaaattgatggtggtga	TD60	P	(TC)6	245
MeESSR57	S_CV01005A2E02.f1	ggaaactgcttgcacaaaga	ggccttgatcatttttagcc	TD60	P	(TC)24	180
MeESSR58	S_CV02013A2C04.f1	cctcagtattcctgtgcctctt	gcccatgatggcaataaact	TD58	P	(TC)6	247
MeESSR59	S_CV02012B1H09.f1	caacaatatcatgcgccaca	ggtttcactttcctgaaatcct	TD60	P	(TC)14	199
MeESSR60	C_CV01010B1G04.f1	gcggaagaagaaggtgacag	ccaaacgaaacaaaaatgtgc	TD60	I	(AAG)5A(AAG)T	165
MeESSR61	C_CV02014B2H08.f1	tggagacatgggtgactgag	acaaaggtgcaaacctgtcc	TD60	P	(AGA)6	208
MeESSR62	C_CV01017B2A06.f1	ggcatcttgggtattgaagc	tcatcgtcaccgtccaataa	TD60	P	(AGA)8	198
MeESSR63	C_CV02020B1B02.f1	ctgatgggcttgaagaagga	actccctggcccttactcat	TD55	P	(AGA)5	199
MeESSR64	S_CV01009A2B02.f1	agtctgaaggcggactgaaa	tacgctcccaatcaccgtat	TD60	P	(AGA)5	178
MeESSR65	S_CV02024B2A08.f1	tgtattgtggctggcacttc	tttctggggtttgaggtgag	TD60	P	(AGA)5	250
MeESSR66	C_CV01020A2A03.f1	aacacctcgattccttgtgg	gcggtattatcccctccatt	TD60	I	(CAT)4TAT(CAT)T(CAT)2G	229
MeESSR67	S_CV01023B1E04.f1	cagagccttttgggtaaaacc	tcacatttcctgctgcattc	TD60	I	T(CAT)4CGT(CAT)2	239
MeESSR68	S_CV01016B1B01.f1	ttcatgatgtggaggcaaag	ggcattggcttgttcttcat	TD55	I	AT(CAT)2GGA(CAT)4CA	244
MeESSR69	S_CV01025A2H08.f1	agcagcagcagctacaacaa	atactgggcaggaaccacag	TD55	I	(GCA)4GAA(GCA)GAG(GCA)G	240
MeESSR70	S_CV01025B2A04.f1	ctgttcattttgccctccat	gtggcattttgggagaagac	TD60	I	(GCA)2CCA(GCA)4ACA(GCA)G	179
MeESSR71	C_CV01018B2F10.f1	ctacacatggagggctgctc	acccttctgaaaggggaaat	TD58	P	(CTT)5	173
MeESSR72	C_CV02004B1C02.f1	ctaacggcgaccgattttta	ctcctggatgacgaagaagc	TD60	P	(AAC)5	197
MeESSR73	S_CV01010B2A10.f1	ttgtgactgaggttcgatgg	tgaagagctccagaccacaa	TD58	P	(AC)10	185
MeESSR74	NA	ggaaggggatggacaaaaat	cgctccatcaattacgacct	TD60	P	(AG)5	159
MeESSR75	C_CV02021B2F08.f1	tggtgctttggaaacaactg	cggagcatttggaaaatcat	TD60	P	(AG)9	219
MeESSR76	S_CV01007A1C12.f1	ctcgaaggctattggagcac	gtctccctctcgcttccttt	TD60	P	(AGC)5	217
MeESSR77	S_CV01022A1F02.f1	accagatttgccattcacaa	tgagacgaccatccaaatca	TD60	P	(AG)12	232
MeESSR78	S_CV02010A2D02.f1	aggaaattggcagtggattg	ccatgagagaggagggttca	TD60	P	(AGC)5	221
MeESSR79	C_CV02004B2E07.f1	tgggtcctgcgtttaaggta	acgtcctcttcagagccaga	TD60	P	(AT)6	166
MeESSR80	C_CV01006A2B06.f1	gcatttctgacatgggctct	tgtcgtcacagacgttgattt	TD60	P	(AT)5	172
MeESSR81	S_CV01022B2D03.f1	gaattgactgggtcctgagc	cggtaaccagtggtggatgt	TD60	P	(AT)6	190
MeESSR82	C_CV02022B2G05.f2	ccgatcctttctccactgaa	taagcaactcatgggcagtg	TD60	P	(AT)6	232
MeESSR83	S_CV02023B2B10.f1	tggaacctaacaatggcgta	ttgccaaaacaaactaattcaaaa	TD60	P	(AT)7	198
MeESSR84	S_CV02007A2C02.f1	caagaaaattgggtggatgc	tgccaaacaagtaaataacaaagt	TD60	P	(AT)8	150
MeESSR85	S_CV01009B1C05.f1	aatgggaatgttgtgcatga	caattccgagccaatttctt	TD60	P	(AT)6	248
MeESSR86	S_CV02016A2F11.f1	tgtatggttccatgctttgc	ttgcaagagtccaacttggtt	TD60	P	(AT)6	157
MeESSR87	S_CV01018B2G05.f1	tgtagggctgagcaagttcc	caagcaaccattccaatgaa	TD60	P	(AT)6	232
MeESSR88	S_CV01016B1F12.f1	agatgtttcaatgccggaag	ataggccaggccatctgtaa	TD60	P	(AT)7	214
MeESSR89	S_CV02012B2C09.f1	tcatattctggaagcccaca	tcaaccgagtgagatcatgc	TD60	P	(ATA)7	164
MeESSR90	S_CV01001X1E10.f1	ttaatgcttccatgccctta	cctgatgaaggcaaccagat	TD60; 3mM MgCl2	P	(AT)6	249
MeESSR91	S_CV01014B1E06.f1	tgctgctttgctacttgtgc	ccaaggacaggataggatgc	TD60	P	(ATT)5	185
MeESSR92	C_CV02004B2E12.f1	cccactcttggatctgtggt	ttgcaagttcttggcatcag	TD60	P	(CAG)6	181
MeESSR93	C_CV02024A2H04.f1	attggccaaacccaaaatct	tttttggccttcttgttctga	TD60	P	(CAT)5	153
MeESSR94	C_CV02027A1C07.f1	caaagccagagagggagatg	tttccttgtcatcatttcttctt	TD60	P	(TC)6	223
MeESSR95	C_CV01021A1E03.f1	tccctatcttgccagtccac	cccatcaccttttccatgat	TD60	P	(CT)7	209
MeESSR96	C_CV02026A1G12.f1	aaaaagagtcgtcggcaaag	gaagcaacattgattgtacgtctt	TD60	P	(TC)5	233
MeESSR97	C_CV02013A2F01.f1	attttgattccctcgggttc	aaccgccgtggttagagaat	TD60	P	(TC)5	226
MeESSR98	S_CV01006A1H08.f1	agccattgcagcttcactct	actcggctgtgactcggtat	TD60	P	(TCT)6	202
MeESSR99	C_CV02010A2G03.f1	ttcgtggactcggaagagtt	atggaccaccaggaccataa	TD58	P	(TCA)5	233
MeESSR100	C_CV01016A1B08.f1	tgcctttcatcgtcatcatc	cgacatcacacggaatgaac	TD60	P	(TCT)9	203
MeESSR101	C_CV01014A2B10.f1	ttgaaggaccaagggttttg	tgttaggaccccagcaactc	TD60	P	(TCT)7	212
MeESSR102	S_CV01018B1C11.f1	gggtatgctcatgccatctt	aaacccatttcaattgttttgc	TD60	P	(TG)7	192
MeESSR103	S_CV01019A2A11.f1	gcagcgatatggtgcaagta	tgggccttcaatttggatag	TD60	P	(TGA)5	190
MeESSR104	S_CV02027A2E01.f1	gctgttgctccacaaaatga	catttccacctgctcttggt	TD58	P	(TGA)5	168
MeESSR105	S_CV02020A2G08.f1	ccgtcaattagctggcattc	acggagtcgcagagaatgtt	TD60	P	(TTA)6	212
MeESSR106	S_CV02017A1G08.f1	aggcagccttcttcttcctc	gcagcctactattagcccaca	TD60	P	(TTA)10	214
MeESSR107	S_CV01008A2E08.f1	gcatccatatttacttggaaagc	ttgaaagacaagccatcaaaaa	TD58	P	(CTTT)7	193
MeESSR108	S_CV01014B2G09.f1	cccattcgtgaagaagaagc	cagtgattttggctccatca	TD60	P	(TTC)6	244
MeESSR109	C_CV01022A2A01.f1	tacgccacctagctttggat	gtcaacaaaaggggcaaaaa	TD60	I	(AG)2AA(AG)4AA	185
MeESSR110	S_CV01021B2F02.f1	agagacgggaagagggagag	ttacaacactttcctcaccaca	TD58	I	A(AG)4AA(AG)2	213
MeESSR111	S_CV01025A1D05.f1	cattcaaccccactccaaat	agctggtggcttctggtaga	TD60	I	(AG)T(AG)A(AG)4	228
MeESSR112	C_CV01001X1D01.f1	tgccacaaaagctctctgaa	acggctggagaatgacaagt	TD60	I	AT(TTAT)4T(TTAT)	245
MeESSR113	C_CV02005A2C09.f1	aaccgctgatgaacaggaag	gagcatgtaggccttctcca	TD60	I	AT(GAT)GAC(GAT)2TGG(GAT)2GA	240
MeESSR114	C_CV02024B1B04.f1	tgaggtcagaaaggggctta	cctcccaaaactcaaccaaa	TD60; 3 mM MgCl2	I	A(TGA)3GGA(TGA)3	199
MeESSR115	C_CV02027A1B05.f1	attgcaaaatccaagccaac	tgccaaacagaaaccacaaa	TD60	I	T(AT)2T(AT)3GC(AT)2T	212
MeESSR116	S_CV02019A1H06.f1	agcattaaccttggccctct	aggagatccgcttgggtaat	TD58	I	(AT)C(AT)4A(AT)	195
MeESSR117	S_CV02005A2H10.f1	tgccaatagttttgcagcat	tgcggaagctaacataaacg	TD55	I	C(AT)5A(AT)6	196
MeESSR118	S_CV02016A2F11.f1	tgtatggttccatgctttgc	ttgcaagagtccaacttggtt	TD55	I	TG(AT)AC(AT)7	157
MeESSR119	S_CV02016A1F08.f1	gatccaacgatgtaccacca	agagggagggaggaaacaaa	TD60	I	T(AT)6	234
MeESSR120	S_CV02025A1F03.f1	acctgcaaccaagaagagga	tgatttcatataacatcgccactt	TD60	I	(AT)T(AT)2T(AT)3	172
MeESSR121	S_CV01003A2F02.f1	aatcagaaccagccacgaag	tcgacgtagaagtggtgtgc	TD60	I	CT(AT)4AC(AT)3	202
MeESSR122	C_CV01022B2C03.f1	tacgatgtggcaagatgagg	ctatccttcccagccaaaga	TD60	I	C(TTTC)4T(TTTC)T(TTTC)C	226
MeESSR123	S_CV01028A2F01.f1	taccaccaccacagctacca	ttggacccatgtgagttctg	TD60	I	CCGG(CTC)2AGC(CTC)5	191
MeESSR124	C_CV01015A1H09.f1	gccgttcttattcgctcttg	taaacggctcgagcttagga	TD60	I	(CTT)CTG(CTT)5	167
