# Supplementary material for: Gene-based microsatellites for cassava (Manihot esculenta Crantz): prevalence, polymorphisms, and cross-taxa utility
Source: BMC Plant Biol. 2009 Sep 11;9:118. doi: 10.1186/1471-2229-9-118 (PMC2758884; doi:10.1186/1471-2229-9-118)
Supplement: Additional file 2 — Identifiers of the polymorphic EST-SSR markers with their annotation following BlastX searches. [file 1471-2229-9-118-S2.xls]

## Sheet: Sheet1
Additional file 2
Marker name	EST Seq ID	e value	Acc id	Protein description following BlastX search	Organism	Protein description following search of annotated cassava EST database	Organism	e value
MeESSR1	C_CV01019A1G12.f1	9e-36	gb|EEF41045.1|	conserved hypothetical protein	Ricinus communis
MeESSR2	S_CV02016A1F08.f1	3.1	gb|EEE92428.1|	BOP/NPR1/NIM1-like regulatory protein	Populus trichocarpa
MeESSR3	S_CV02027B1G01.f1	0.71	gb|EEA61269.1|	hypothetical protein BRAFLDRAFT_81276	Branchiostoma floridae
MeESSR4	C_CV01003B1B11.f1	2e-46	ref|XP_002285565.1|	PREDICTED: hypothetical protein	Vitis vinifera	enhancer of rudimentary homolog ATER	Arabidopsis	2e-45
MeESSR5	C_CV01027B2D01.f1	4e-49	gb|EEF48466.1|	conserved hypothetical protein	Ricinus communis	senescence-associated protein-related	Arabidopsis	9e-24
MeESSR6	C_CV01003B1B11.f1	9e-46	emb|CAA06199.1|	rudimentary enhancer	Glycine max
MeESSR7	C_CV01006A2H07.f1	9e-13	ref|NP_001119115.1|	Conserved peptide upstream open reading frame 2)	Arabidopsis. T
MeESSR8	C_CV01006B1A10.f1	3e-105	gb|EEF35343.1|	Ran GTPase binding protein, putative	Ricinus communis
MeESSR9	C_CV01008B2H01.f1	1e-74	gb|EEF51534.1|	21 kDa protein precursor, putative	Ricinus communis
MeESSR10	C_CV01013B1D01.f1	2e-53	gb|EEF44740.1|	Acyl-protein thioesterase, putative	Ricinus communis
MeESSR11	C_CV01015B1A10.f1	5e-43	gb|EEF48620.1|	mads box protein, putative	Ricinus communis
MeESSR12	C_CV02022B2G05.f2	3e-93	gb|ABV54795.1|	acyl-ACP thioesterase	Ricinus communis
MeESSR13	C_CV02026B1B01.f1	6e-66	gb|EEF47694.1|	conserved hypothetical protein	Ricinus communis
MeESSR14	C_CV02013A1E05.f1	no match		No significant match found
MeESSR15	S_CV02009A2D06.f1	5e-54	gb|EEF37916.1|	Protein HLJ1, putative	Ricinus communis
MeESSR16	S_CV01007B2C01.f1	6e-47	gb|EEE87218.1|	predicted protein	Populus trichocarpa
MeESSR17	S_CV01019A2E03.f1	1e-19	ref|XP_002274799.1|	PREDICTED: similar to cation chloride cotransporter	Vitis vinifera	member of Cation-chloride co-transporter family	Arabidopsis	5e-19
MeESSR18	S_CV01017B1A10.f1	1e-39	gb|EEF04332.1|	predicted protein	Populus trichocarpa	GLUTATHIONE S-TRANSFERASE TAU 8	Arabidopsis	6e-15
MeESSR19	S_CV01003B2H03.f1	no match		No significant match found
MeESSR20	S_CV01001X1E10.f1	2.3	gb|EEF29453.1|	conserved hypothetical protein	Ricinus communis
MeESSR21	C_CV01004A1G09.f1	1.3	gb|EDW26418.1|	GL12993 gene product from transcript GL12993-RA	drosophila
MeESSR22	C_CV02007A2A05.f1	7e-51	gb|EEF52110.1|	H(\+)-transporting atpase plant/fungi plasma membrane type, putative	Ricinus communis
MeESSR23	C_CV02004B2E07.f1	2e-50	gb|EEF52622.1|	Ocs element-binding factor, putative	Ricinus communis
MeESSR24	S_CV01007B1A12.f1	2e-22	gb|EEE88007.1|	cinnamoyl CoA reductase-like protein	Populus trichocarpa
MeESSR25	C_CV01012A2E04.f1	2e-70	gb|EEF38071.1|	conserved hypothetical protein	Ricinus communis
MeESSR26	S_CV01022B1E04.f1	5e-22	gb|EEF47391.1|	protein phosphatase-2c, putative	Ricinus communis
MeESSR27	C_CV02013A1D03.f1	8e-50	ref|XP_002298086.1|	hypothetical protein	Populus trichocarpa
MeESSR28	C_CV02020A2G02.f1	2e-20	gb|EEF38050.1|	conserved hypothetical protein	Ricinus communis
MeESSR29	C_CV02015B1A10.f1	1e-58	gb|EEF35373.1|	altered response to gravity (arg1), plant, putative	Ricinus communis
MeESSR30	S_CV02006B1G09.f1	no match		No significant match found
MeESSR31	S_CV02007A1B11.f1	no match		No significant similarity found.
MeESSR32	S_CV01019B1A09.f1	2e-73	ref|XP_002283791.1|	PREDICTED: hypothetical protein	Vitis vinifera	pentatricopeptide (PPR) repeat-containing protein	Arabidopsis	7e-39
MeESSR33	S_CV02017B1E03.f1	no match		No significant match found
MeESSR34	S_CV02017B2F08.f1	9e-39	gb|EEF51797.1|	DNA binding protein, putative	Ricinus communis
MeESSR35	S_CV02017B1E03.f1	no match		No significant match found
MeESSR36	S_CV02027B1B06.f1	6e-90	gb|EEE84274.1|	predicted protein	Populus trichocarpa	UDP-D-GLUCOSE/UDP-D-GALACTOSE 4-EPIMERASE 2	Arabidopsis	4e-89
MeESSR37	S_CV02026B1H03.f1	3e-19	gb|EEF30346.1|	Structural maintenance of chromosome 1 protein, putative	Ricinus communis
MeESSR38	C_CV01007B1A09.f1	3e-48	gb|EEF41877.1|	heat-shock protein, putative	Ricinus communis
MeESSR39	C_CV01022A1B06.f1	0.002	gb|EEF52286.1|	E3 ubiquitin ligase PUB14, putative	Ricinus communis
MeESSR40	C_CV01012B1D09.f1	no match		No significant match found
MeESSR41	C_CV01019A1G12.f1	9e-36	gb|EEF41045.1|	conserved hypothetical protein	Ricinus communis
MeESSR42	C_CV01016A1H03.f1	1e-52	gb|EEF45383.1|	ATP binding protein, putative	Ricinus communis
MeESSR43	C_CV02013A1E05.f1	no match		No significant match found
MeESSR44	S_CV02006B2A08.f1	1e-31	gb|EEF46145.1|	copper-transporting atpase paa1, putative	Ricinus communis
MeESSR45	S_CV02018B2D03.f1	6e-07	gb|EEF27887.1|	histone h1/h5, putative	Ricinus communis
MeESSR46	S_CV02017B2C12.f1	1e-53	gb|EEF30980.1|	Major latex protein, putative	Ricinus communis
MeESSR47	S_CV02026A1A09.f1	5e-32	gb|EEF50621.1|	Thylakoid membrane phosphoprotein 14 kDa, chloroplast precursor,putative	Ricinus communis
MeESSR48	C_CV02006A2A08.f1	1e-65	gb|ABK92973.1|	unknown	Populus trichocarpa	zinc finger (AN1-like) family protein	Arabidopsis	4e-54
MeESSR49	C_CV02010A2G01.f1	4e-27	ref|XP_002309071.1|	predicted protein	Populus trichocarpa
MeESSR50	S_CV02021B2E07.f1	6e-14	gb|EEF48599.1|	14-3-3 protein, putative	Ricinus communis
MeESSR51	S_CV01027A2B09.f1	3e-48	gb|ACM07419.1|	Rac/Rop-like small GTPase	Scoparia dulcis
MeESSR52	C_CV02020B2H05.f1	5e-49	gb|EEF50802.1|	conserved hypothetical protein	Ricinus communis
MeESSR53	S_CV01007B1A12.f1	2e-22	ref|XP_002314052.1|	cinnamoyl CoA reductase-like protein	Populus trichocarpa
MeESSR54	C_CV02013A2B04.f1	6e-72	gb|EEF42449.1|	glycine cleavage system h protein, putative	Ricinus communis
MeESSR55	S_CV01024A2B09.f1	2e-72	gb|EEF32824.1|	oxidoreductase, putative	Ricinus communis
MeESSR56	S_CV01012A1E11.f1	2.5	ref|XP_001379306.1|	PREDICTED: similar to GPI deacylase	Monodelphis domestica
MeESSR57	S_CV01005A2E02.f1	5e-06	gb|EEF37772.1|	Endosomal P24A protein precursor, putative	Ricinus communis
MeESSR58	S_CV02013A2C04.f1	1e-60	gb|EEF46846.1|	1,2-diacylglycerol 3-beta-galactosyltransferase, putative [Ricinus	Ricinus communis
MeESSR59	S_CV02012B1H09.f1	5e-66	gb|EEF31700.1|	RNA splicing protein mrs2, mitochondrial, putative	Ricinus communis
MeESSR60	C_CV01010B1G04.f1	6e-59	gb|EEF36968.1|	hypothetical protein RCOM_1122760	Ricinus communis
MeESSR61	C_CV02014B2H08.f1	7e-12	gb|EEF43336.1|	conserved hypothetical protein	Ricinus communis
MeESSR62	C_CV01017B2A06.f1	5e-47	gb|EEE83305.1|	predicted protein	Populus trichocarpa	CONSTANS-like protein-related	Arabidopsis	5e-30
MeESSR63	C_CV02020B1B02.f1	3e-96	gb|EEF45558.1|	conserved hypothetical protein	Ricinus communis	nodulin MtN3 family protein	Arabidopsis	3e-70
MeESSR64	S_CV01009A2B02.f1	2e-10	ref|XP_002264465.1|	PREDICTED: hypothetical protein	Vitis vinifera
MeESSR65	S_CV02024B2A08.f1	3e-51	gb|EEF43567.1|	conserved hypothetical protein	Ricinus communis
MeESSR66	C_CV01020A2A03.f1	7e-95	gb|EEF41571.1|	Protein LRP16, putative	Ricinus communis
MeESSR67	S_CV01023B1E04.f1	1e-69	gb|EEF03793.1|	predicted protein	Populus trichocarpa	PHOSPHOLIPASE A2-ALPHA	Arabidopsis	5e-65
MeESSR68	S_CV01016B1B01.f1	2e-55	gb|EEF44561.1|	acetyltransferase complex ard1 subunit, putative	Ricinus communis
MeESSR69	S_CV01025A2H08.f1	7e-59	gb|EEF43036.1|	conserved hypothetical protein	Ricinus communis
MeESSR70	S_CV01025B2A04.f1	1e-55	gb|EEF41791.1|	brg-1 associated factor, putative	Ricinus communis
MeESSR71	C_CV01018B2F10.f1	1e-86	gb|EEF31615.1|	Pyrophosphate-energized vacuolar membrane proton pump, putative
MeESSR72	C_CV02004B1C02.f1	3e-101	gb|EEF30166.1	Sec-independent protein translocase protein tatC, putative	Ricinus communis
MeESSR73	S_CV01010B2A10.f1	0.0006	ref|XP_002330509.1|	predicted protein	Populus trichocarpa
MeESSR74
MeESSR75	C_CV02021B2F08.f1	6e-14	gb|EEF50570.1|	conserved hypothetical protein	Ricinus communis	MS ion channel domain-containing protein	Arabidopsis	5e-10
MeESSR76	S_CV01007A1C12.f1	1e-70	gb|EEF52181.1|	protein binding protein, putative	Ricinus communis
MeESSR77	S_CV01022A1F02.f1	2e-13	ref|XP_002262859.1|	PREDICTED: hypothetical protein	Vitis vinifera	similar to zinc finger (C2H2 type) family protein	Arabidopsis	E-14
MeESSR78	S_CV02010A2D02.f1	9.3	ref|XP_002058701.1|	gene product from transcript GJ14569-RA
MeESSR79	C_CV02004B2E07.f1	2e-40	gb|EEF52622.1|	Ocs element-binding factor, putative	Ricinus communis
MeESSR80	C_CV01006A2B06.f1	1e-66	gb|EEF43386.1|	transferase, putative	Ricinus communis
MeESSR81	S_CV01022B2D03.f1	0.078	gb|EEF52279.1|	conserved hypothetical protein	Ricinus communis
MeESSR82	C_CV02022B2G05.f2	3e-93	gb|ABV54795.1|	acyl-ACP thioesterase	Ricinus communis
MeESSR83	S_CV02023B2B10.f1	1e-53	gb|EEF45826.1|	cytochrome P450, putative	Ricinus communis
MeESSR84	S_CV02007A2C02.f1	3e-31	gb|EEF50628.1|	protein with unknown function	Ricinus communis	aspartyl protease family protein	Arabidopsis	E-24
MeESSR85	S_CV01009B1C05.f1	6e-48	ref|XP_002280080.1|	PREDICTED: hypothetical protein isoform 2	Vitis vinifera	similar to eukaryotic translation initiation factor SUI1	Arabidopsis	6e-44
MeESSR86	S_CV02016A2F11.f1	3.3	ref|NP_001148023.1|	60S ribosomal protein L37a	Zea mays
MeESSR87	S_CV01018B2G05.f1	2e-30	gb|EEF29321.1|	conserved hypothetical protein	Ricinus communis
MeESSR88	S_CV01016B1F12.f1	1e-72	gb|EEF44184.1|	beta-galactosidase, putative	Ricinus communis
MeESSR89	S_CV02012B2C09.f1	6.9	ref|XP_763721.1|	hypothetical protein	Theileria parva strain Muguga
MeESSR90	S_CV01001X1E10.f1	2.4	gb|EEF29453.1|	conserved hypothetical protein	Ricinus communis
MeESSR91	S_CV01014B1E06.f1	0.003	gb|EEF28480.1|	DNA double-strand break repair rad50 ATPase, putative	Ricinus communis
MeESSR92	C_CV02004B2E12.f1	1e-42	gb|EEF39425.1|	hypothetical protein RCOM_0586940	Ricinus communis
MeESSR93	C_CV02024A2H04.f1	4e-37	gb|EEF46794.1|	conserved hypothetical protein	Ricinus communis
MeESSR94	C_CV02027A1C07.f1	3e-48	ref|XP_002326694.1|	predicted protein	Populus trichocarpa
MeESSR95	C_CV01021A1E03.f1	2e-43	ref|XP_002320646.1|	glutaredoxin	Populus trichocarpa
MeESSR96	C_CV02026A1G12.f1	5e-75	gb|EEE98105.1|	predicted protein	Populus trichocarpa	EMBRYO DEFECTIVE 2737	Arabidopsis	8e-69
MeESSR97	C_CV02013A2F01.f1	no match		No significant match found
MeESSR98	S_CV01006A1H08.f1	3e-35	gb|EEF29502.1|	conserved hypothetical protein	Ricinus communis
MeESSR99	C_CV02010A2G03.f1	1e-55	gb|EEF38734.1|	steroid binding protein, putative	Ricinus communis
MeESSR100	C_CV01016A1B08.f1	7e-37	gb|EEF49663.1|	lipoic acid synthetase, putative	Ricinus communis
MeESSR101	C_CV01014A2B10.f1	2e-25	ref|XP_002275464.1|	PREDICTED: hypothetical protein	Vitis vinifera	similar to wound-responsive protein	Arabidopsis	E-23
MeESSR102	S_CV01018B1C11.f1	no match		No significant match found
MeESSR103	S_CV01019A2A11.f1	3e-86	ref|XP_002311006.1|	predicted protein	Populus trichocarpa	member of Synaptobrevin -like protein family	Arabidopsis	E-84
MeESSR104	S_CV02027A2E01.f1	6e-40	ref|XP_002282322.1|	PREDICTED: hypothetical protein	Vitis vinifera	TFIIA large subunit, putative	Arabidopsis	6e-26
MeESSR105	S_CV02020A2G08.f1	2e-07	gb|EEF31465.1|	conserved hypothetical protein	Ricinus communis
MeESSR106	S_CV02017A1G08.f1	0.01	gb|EEE91380.1|	predicted protein	Populus trichocarpa
MeESSR107	S_CV01008A2E08.f1	2e-40	ref|XP_002277537.1|	PREDICTED: hypothetical protein	Vitis vinifera	nucleic acid binding / transcription factor/ zinc ion binding	Arabidopsis	E-40
MeESSR108	S_CV01014B2G09.f1	3e-70	gb|EEF36419.1|	ankyrin repeat-containing protein, putative	Ricinus communis
MeESSR109	C_CV01022A2A01.f1	2e-54	ref|XP_002318793.1	predicted protein	Populus trichocarpa	RESPIRATORY BURST OXIDASE HOMOLOG C	Arabidopsis	2e-52
MeESSR110	S_CV01021B2F02.f1	8e-25	gb|EEF34594.1	Histone H1, putative	Ricinus communis
MeESSR111	S_CV01025A1D05.f1	3e-40	ref|XP_002317435.1	predicted protein	Populus trichocarpa	ATNUDT15	Arabidopsis	7e-44
MeESSR112	C_CV01001X1D01.f1	3e-09	gb|EEF28788.1	Protein bem46, putative	Ricinus communis
MeESSR113	C_CV02005A2C09.f1	4e-89	gb|EEE83090.1	predicted protein	Populus trichocarpa	similar to pentatricopeptide (PPR) repeat-containing protein	Arabidopsis	6e-74
MeESSR114	C_CV02024B1B04.f1	6e-20	gb|EEF36909.1	conserved hypothetical protein	Ricinus communis	APR-LIKE 7	Arabidopsis	3e-13
MeESSR115	C_CV02027A1B05.f1	1e-08	gb|EEF45900.1	protein transporter, putative	Ricinus communis
MeESSR116	S_CV02019A1H06.f1	1e-109	gb|EEF42673.1	Urease accessory protein ureG, putative	Ricinus communis
MeESSR117	S_CV02005A2H10.f1	6.8	gb|EAY86386.1	hypothetical protein OsI_07765	Oryza sativa Indica Group
MeESSR118	S_CV02016A2F11.f1	3.4	gb|ACG29451.1	60S ribosomal protein L37a	Zea mays
MeESSR119	S_CV02016A1F08.f1	0.39	gb|EEF30890.1	aberrant large forked product, putative	Ricinus communis
MeESSR120	S_CV02025A1F03.f1	1e-35	gb|EEF37615.1	LEC14B protein, putative	Ricinus communis
MeESSR121	S_CV01003A2F02.f1	5e-05	gb|EEE88462.1	predicted protein	Populus trichocarpa
MeESSR122	C_CV01022B2C03.f1	3e-75	gb|EEF36419.1	ankyrin repeat-containing protein, putative	Ricinus communis
MeESSR123	S_CV01028A2F01.f1	3e-05	ref|XP_002299199.1	predicted protein	Populus trichocarpa
MeESSR124	C_CV01015A1H09.f1	3e-74	gb|EEF43361.1	conserved hypothetical protein	Ricinus communis	MATERNAL EFFECT EMBRYO ARREST 14	Arabidopsis	8e-54
